# Supplementary material for: Taohong Siwu Decoction Promotes Osteo-Angiogenesis in Fractures by Regulating the HIF-1α Signaling Pathway
Source: Evid Based Complement Alternat Med. 2022 Sep 20;2022:6777447. doi: 10.1155/2022/6777447 (PMC9526655; doi:10.1155/2022/6777447)
Supplement: Supplementary Materials — Supplementary Table 1: primers for qRT-PCR. Supplementary Table 2: antibody information. [file 6777447.f1.zip]

Archive with 2 entries (2 files):
- 6777447.f1/Supplementary Table 1.docx
- 6777447.f1/Supplementary Table 2.docx
